# Supplementary material for: Relationship Between the Degree of Diabetic Retinopathy and Serum Fractalkine (CX3CL1) in Patients with Type 2 Diabetes: A Single-Center Cross-Sectional Study
Source: Medicina (Kaunas). 2026 Feb 2;62(2):312. doi: 10.3390/medicina62020312 (PMC12942349; doi:10.3390/medicina62020312)
Supplement: Supplementary file 1 [file medicina-62-00312-s001.zip]

Archive with 1 entries (1 files):
- medicina-4055403-supplementary.pdf
